# Supplementary material for: Epigenetic suppression of neprilysin regulates breast cancer invasion
Source: Oncogenesis. 2016 Mar 7;5(3):e207–. doi: 10.1038/oncsis.2016.16 (PMC4815048; doi:10.1038/oncsis.2016.16)
Supplement: Supplementary Table 1 [file oncsis201616x1.xls]

## Sheet: Sheet1
Primer Name	Primer Sequence	Ta
Beta-actin (endpoint RTPCR)	F: 5’-TTAATAGTCATTCCAAATATGA-3’	58°
	R: 5’-GGGACAAAAAAGGGGGAAGG-3’
CD10 RT-PCR (end point)	F: 5’ CAGCGCTCTAAAAGCACCTC 3’	57°
	R: 5’ GGGTATCCACAGTTGGCTTG 3’
Beta-actin (quantitative RTPCR)	F:5'-AGAGCTACGAGCTGCCTGAC-3' R: 5' AGCACTGTGTTGGCGTACAG 3'	57.5°
NEP (quantitative RTPCR)	F: 5' TCCTGCTCCTCACCATCATA 3' R: 5' CTCAGTGGTGGCATCCATGT 3'	57.5°
NEP-MSP {Usmani 2000} (endpoint and qBSC-PCR)	F: 5’-GGGTCGGAGGGATGTTTAGGTGTTTC-3’	62°
	R: 5’- CTAAACCGACACATCCCGACCAATAAACG-3’
NEP-USP {Usmani 2000}	F: 5’- GTGGGTTGGAGGGATGTTTAGGTGTTTT-3’	62°
	R: 5’- AAACTACTAAACCAACACATCCCAACCAATA-3’
ACTB-qBSC-PCR	F: 5' TGGTGATGGAGGAGGTTTAGTAAGT 3' R: 5' AACCAATAAAACCTACTCCTCCCTTAA 3'	62°
